# Supplementary material for: Are Toxoplasma-infected subjects more attractive, symmetrical, or healthier than non-infected ones? Evidence from subjective and objective measurements
Source: PeerJ. 2022 Mar 25;10:e13122. doi: 10.7717/peerj.13122 (PMC8958965; doi:10.7717/peerj.13122)
Supplement: Supplemental Information 1 — All the raw data we used for testing the first hypothesis of our study. [file peerj-10-13122-s001.xlsx]

## Sheet: ToxoBaseCompleta
ID	Fluctuating asymmetry	Facial facial width-to-height ratio	Age	Weight	Height	BMI	Self-perceived attractiveness	Number of sexual partners	Minor ailments	Sex (0=male, 1=female)	Handgrip strength	Mate value
1	0.0157863	1.94	22	50	1.7	17.301	4	15	2	1	24.55	25
2	0.0332337	1.98	20	76	1.8	23.4568	4	3	0	0	40.15	21
3	0.0256383	2.04	18	54	1.62	20.5761	3	4	1	1	26.75	21
4	0.0160856	2.21	24	59	1.68	20.9042	3	4	0	0	39	21
5	0.0149204	2.36	19	60	1.53	25.6312	4	6	1	1	23.1	23
6	0.0139459	2.05	37	85	1.8	26.2346	2	12	2	0	36.4	18
7	0.0166096	1.86	24	43	1.5	19.1111	4	5	1	1	24	28
8	0.0102572	1.8	32	66	1.69	23.1084	1	10	1	0	37.05	16
9	0.0208875	2.36	19	74	1.75	24.1633	3	1	1	0	27.05	22
10	0.0297824	2.1	18	55	1.56	22.6003	3	0	1	1	23.85	14
11	0.0143224	1.98	18	56	1.65	20.5693	3	3	0	0	30.8	21
12	0.0135977	2.21	19	65	1.67	23.3067	4	4	1	0	39.6	20
13	0.0249048	2	18	51	1.58	20.4294	4	1	1	1	25.6	21
14	0.0337979	1.85	26	54	1.57	21.9076	3	5	1	1	23.15	21
15	0.0430169	2.28	24	65	1.75	21.2245	3	10	0	0	34.5	24
16	0.0170027	2.7	20	69	1.63	25.9701	4	2	0	1	25.3	19
17	0.0242801	2.15	24	110	1.75	35.9184	4	0	1	0	36.7	18
18	0.0130723	2.07	19	55	1.71	18.8092	3	0	2	0	28.55	17
19	0.037812	2.08	21	55	1.5	24.4444	1	6	2	1	24.7	10
20	0.0220033	2.42	22	77	1.69	26.9598	3	1	0	0	30	19
21	0.0393613	2.09	22	56	1.62	21.3382	4	0	0	1	29.8	16
22	0.0259006	2.05	23	74	1.73	24.7252	4	1	1	0	29.85	20
23	0.0341738	2.19	18	47	1.54	19.8178	3	4	2	1	27.65	17
24	0.0242801	2.23	19	67	1.73	22.3863	3	5	2	1	29.75	16
25	0.0180723	1.75	21	39	1.43	19.0718	3	1	1	1	10.3	15
26	0.0220033	2.02	22	54	1.63	20.3244	3	5	1	1	27.75	21
27	0.0259006	1.93	21	66	1.58	26.4381	4	11	1	1	26.25	21
28	0.0242801	2.1	23	74	1.74	24.4418	3	3	0	1	36.3	20
29	0.0184546	1.94	20	75	1.82	22.6422	3	1	1	0	45.65	20
30	0.0102546	1.89	27	89	1.77	28.4082	4	4	0	0	47.35	24
31	0.0217318	1.78	24	65	1.7	22.4913	5	14	1	0	36.1	22
32	0.0220033	2.09	32	48	1.61	18.5178	4	27	2	1	30.1	17
33	0.0239795	2.15	20	68	1.75	22.2041	3	1	0	0	44.25	18
34	0.0156674	2.43	24	65	1.62	24.7676	2	3	1	0	22.85	22
35	0.0131131	2.04	28	84	1.64	31.2314	3	13	2	0	50.05	24
36	0.0292961	2.31	22	120	1.63	45.1654	3	1	1	0	49.2	13
37	0.0235969	2.46	22	56	1.72	18.9292	3	3	1	0	36.05	21
38	0.0241545	2.02	35	77	1.71	26.3329	2	20	1	0	37.75	19
39	0.0259006	1.93	19	58	1.61	22.3757	3	7	0	1	24.4	17
40	0.0156674	2.09	23	76	1.7	26.2976	2	2	1	0	36.4	14
41	0.0231131	1.99	27	85	1.82	25.6612	3	10	1	0	43.35	24
42	0.0292961	2.47	41	88	1.9	24.3767	5	23	0	0	51.35	24
43	0.0234546	2.16	20	54	1.51	23.6832	3	3	1	1	19.1	15
44	0.0235969	1.93	24	68	1.66	24.677	3	5	2	0	37.3	18
45	0.0102546	1.98	20	58	1.58	23.2335	5	7	1	1	24.15	21
46	0.0141545	2.19	22	71	1.82	21.4346	4	8	1	0	49	21
47	0.0317318	1.97	21	73	1.7	25.2595	3	0	0	1	29.3	17
48	0.0209795	2.08	19	58	1.6	22.6562	5	6	0	1	28.45	24
49	0.0339795	2.12	20	56	1.63	21.0772	3	2	1	1	30.85	15
50	0.0242353	2.35	20	81	1.74	26.7539	4	1	0	0	61.1	13
51	0.0383646	2.56	21	75	1.66	27.2173	2	1	0	0	39.05	13
52	0.0156674	1.86	20	54	1.56	22.1893	4	2	1	1	22.3	18
53	0.0259256	2.13	29	85	1.63	31.9922	3	2	1	0	53.15	17
54	0.0231131	2.23	21	64	1.64	23.7954	3	1	2	1	24.45	21
55	0.0181657	2.03	20	96	1.82	28.982	4	0	1	0	31.6	22
56	0.0292961	2.23	21	72	1.67	25.8166	3	1	2	1	26.6	24
57	0.0291839	2.5	19	72	1.75	23.5102	2	0	1	0	37.45	9
58	0.0235969	2.1	19	59	1.63	22.2063	3	2	0	1	24.95	19
59	0.0254886	2.38	20	73	1.7	25.2595	3	0	1	0	25.6	20
60	0.0413241	1.9	31	73	1.69	25.5593	4	15	1	0	36.75	24
61	0.0249048	2.41	37	78	1.7	26.9896	3	6	0	0	44.55	20
62	0.0337979	2.32	33	80	1.65	29.3848	4	17	1	0	39.65	22
63	0.0241545	1.9	23	53	1.51	23.2446	4	4	1	1	23.05	25
64	0.037812	1.97	21	72	1.74	23.7812	3	2	2	0	42.65	16
65	0.0393613	2.28	18	67	1.75	21.8776	4	1	0	0	42.6	26
66	0.0242353	2.13	20	62	1.59	24.5243	4	15	2	1	24.9	26
67	0.0383646	2.33	18	40	1.56	16.4366	3	2	0	1	28.55	19
68	0.0441738	2.03	20	60	1.63	22.5827	5	2	0	0	47.35	21
69	0.0173697	1.89	23	67	1.75	21.8776	4	3	0	0	43.95	27
70	0.0269003	1.64	22	74	1.84	21.8573	4	2	1	0	46.1	25
71	0.0405169	2.06	20	64	1.7	22.1453	3	3	1	0	41.6	15
72	0.0559256	2.11	28	98	1.64	36.4366	1	7	2	1	21.25	11
73	0.0155272	2.22	21	65	1.65	23.8751	4	3	1	0	36.6	22
74	0.0166096	2.1	20	74	1.86	21.3898	4	1	1	0	48.5	25
75	0.0181657	1.84	20	53	1.7	18.3391	3	5	0	1	22.85	24
76	0.0281838	2.07	27	68	1.54	28.6726	4	6	2	1	32.2	14
77	0.0254886	2.05	21	65	1.58	26.0375	3	10	2	1	26.85	25
78	0.0297824	2.07	22	57	1.72	19.2672	4	10	2	0	25.7	24
79	0.0693241	2.14	26	65	1.74	21.4692	4	8	0	0	39.65	15
80	0.033953	2.04	23	85	1.71	29.0688	4	15	0	0	38.3	17
81	0.0470853	2.25	20	71	1.8	21.9136	3	15	2	0	41.1	18
82	0.0441738	2.22	22	83	1.75	27.102	4	14	1	1	24.75	19
83	0.0173697	1.82	22	58	1.63	21.83	3	3	0	0	26.3	16
84	0.0269003	1.82	29	78	1.72	26.3656	4	17	0	0	54.25	23
85	0.0405169	2	21	94	1.84	27.7647	3	15	1	0	33.1	15
86	0.0155272	2.05	23	45	1.6	17.5781	3	8	1	1	21.35	22
87	0.0166096	1.88	22	50	1.58	20.0288	4	4	0	1	20.8	23
88	0.0297824	1.87	23	60	1.7	20.7612	3	2	2	0	41.4	22
89	0.0330988	2.11	22	98	1.8	30.2469	4	25	1	0	41.8	23
90	0.0256041	2.13	23	68	1.7	23.5294	2	3	1	0	34.55	12
91	0.0256383	2.05	22	70	1.78	22.0932	5	0	2	0	32.85	21
92	0.0149204	1.97	23	61	1.7	21.1073	2	0	1	1	24.45	20
93	0.0166096	1.93	19	52	1.62	19.8141	3	1	1	1	25.35	18
94	0.0297824	2.03	19	50	1.62	19.052	3	5	2	1	22.3	14
95	0.0249048	1.94	21	70	1.73	23.3887	3	12	1	0	39.9	24
96	0.0337979	2	22	56	1.56	23.0112	4	2	1	1	23.05	25
97	0.0277489	2.07	25	80	1.78	25.2493	3	20	0	0	50.45	23
98	0.0678556	2.22	27	100	1.86	28.9051	3	5	1	0	54.45	16
99	0.0283759	2.23	21	71	1.7	24.5675	4	2	2	1	32.45	25
100	0.0183502	2.23	26	98	1.85	28.634	3	2	1	0	41.25	16
101	0.0107312	1.89	22	52	1.64	19.3337	5	3	1	1	29.5	25
102	0.02129	2.22	25	91	1.63	34.2504	1	0	0	0	40.75	5
103	0.0112546	1.87	21	68	1.71	23.255	4	2	0	0	48.35	20
104	0.0317318	2.09	21	72	1.6	28.125	3	5	0	1	24.8	16
105	0.0339795	2.09	23	75	1.77	23.9395	3	6	2	0	52.6	20
106	0.0156674	2.11	37	56	1.6	21.875	3	16	1	1	28.1	20
107	0.0231131	1.94	25	68	1.75	22.2041	4	11	0	0	38.45	20
108	0.0292961	1.98	23	72	1.81	21.9774	3	7	2	0	30.25	20
109	0.0235969	1.98	25	49	1.51	21.4903	5	6	0	1	27.75	28
110	0.0241545	1.94	20	64	1.56	26.2985	4	0	1	1	9.9	22
111	0.0242353	2.22	19	59	1.51	25.8761	3	0	1	1	9.8	22
112	0.0383646	2.01	19	47	1.68	16.6525	3	2	0	0	27.1	17
113	0.0559256	2.21	18	45	1.56	18.4911	3	3	1	1	24.75	17
114	0.0181657	2.37	18	59	1.7	20.4152	3	0	1	0	29.8	10
115	0.0281838	1.93	22	60	1.66	21.7738	4	5	0	0	24.25	18
116	0.0254886	2.22	19	69	1.72	23.3234	3	1	0	1	27.8	18
117	0.0693241	2.15	19	55	1.63	20.7008	3	4	0	0	39	22
118	0.0189885	1.86	19	70	1.75	22.8571	3	1	1	0	36.05	22
119	0.02	2.1	25	51	1.61	19.6752	3	4	0	0	41.25	22
120	0.0112546	2.1	18	41	1.5	18.2222	3	1	2	1	19.45	21
121	0.0317318	2.01	19	54	1.55	22.4766	4	1	1	1	20	21
122	0.0339795	1.85	19	66	1.55	27.4714	3	0	2	1	26.85	20
123	0.0156674	1.83	24	70	1.68	24.8016	3	3	1	1	27.15	21
124	0.0231131	1.88	20	60	1.6	23.4375	2	3	1	1	19.95	11
125	0.0292961	1.81	19	67	1.6	26.1719	5	3	2	1	24.65	23
126	0.0235969	1.97	22	58	1.5	25.7778	3	1	1	1	17.55	23
127	0.0241545	2.14	19	75	1.57	30.4272	3	0	1	1	19.5	19
128	0.0242353	2.26	22	66	1.71	22.571	2	3	1	0	37.3	11
129	0.0383646	1.95	19	81	1.77	25.8546	4	2	1	0	30.1	19
130	0.0559256	2.27	19	48	1.62	18.2899	4	0	1	1	31.25	23
131	0.0181657	2.09	19	55	1.49	24.7737	3	2	2	1	25.3	22
132	0.0281838	2.1	19	52	1.6	20.3125	2	1	1	1	26.65	12
133	0.0254886	2.12	20	66	1.64	24.539	4	2	0	1	22.2	15
134	0.0693241	2.31	19	51	1.56	20.9566	1	1	1	1	18.85	11
135	0.033953	1.69	24	86	1.75	28.0816	4	3	2	0	29.95	24
136	0.0189885	2.28	21	57	1.61	21.9899	3	0	2	1	30.55	20
137	0.0470853	2.44	20	76	1.54	32.0459	3	0	1	1	24.25	14
138	0.0441738	1.98	23	80	1.73	26.7299	4	9	1	0	54.85	18
139	0.0173697	1.99	18	80	1.68	28.3447	4	0	2	1	25.5	24
140	0.0269003	1.91	19	52	1.56	21.3675	4	5	1	1	27	23
141	0.0405169	2.16	27	92	1.71	31.4627	2	1	2	1	31.75	10
142	0.0155272	2.32	22	64	1.56	26.2985	3	2	1	1	24.35	19
143	0.0166096	2.02	19	79	1.72	26.7036	3	18	1	0	47.85	17
144	0.0297824	1.91	20	60	1.61	23.1473	3	7	1	1	17.9	25
145	0.0157863	2.05	19	57	1.75	18.6122	3	1	0	0	37.95	24
146	0.0256383	2.23	18	62	1.64	23.0518	3	2	1	0	33.4	21
147	0.0149204	1.98	20	68	1.63	25.5937	4	6	0	0	40.5	20
148	0.0166096	1.77	18	58	1.62	22.1003	4	2	1	1	26.55	26
149	0.0297824	2.02	29	69	1.63	25.9701	4	6	1	1	24.05	16
150	0.0249048	1.94	40	68	1.67	24.3824	3	15	1	0	49.5	22
151	0.0337979	1.98	24	94	1.79	29.3374	4	35	2	0	46.8	28
152	0.0170027	2.09	21	57	1.53	24.3496	5	5	2	1	18.95	25
153	0.037812	1.94	19	58	1.62	22.1003	4	4	1	1	30.45	17
154	0.0393613	1.91	23	59	1.51	25.8761	4	8	1	1	20.4	21
155	0.0441738	1.76	19	61	1.69	21.3578	5	4	1	1	11.7	20
156	0.0242801	1.94	19	40	1.45	19.025	4	2	1	1	13	24
157	0.0180723	2.17	18	57	1.65	20.9366	4	3	1	0	29.9	23
158	0.0559256	2.01	22	65	1.8	20.0617	4	20	1	0	33.5	21
159	0.0281838	2.05	20	46	1.48	21.0007	3	0	1	1	20.65	16
160	0.0254886	2.3	18	56	1.55	23.3091	3	1	0	1	25.15	21
161	0.0693241	2.14	19	62	1.63	23.3355	3	0	1	0	31.6	19
162	0.033953	2.18	18	79	1.79	24.6559	3	1	1	0	38.55	17
163	0.0189885	2.03	19	49	1.53	20.9321	4	5	1	1	18.15	22
164	0.0112546	2.06	18	80	1.76	25.8264	3	1	1	0	51.6	17
165	0.0259006	1.81	19	57	1.7	19.7232	4	3	1	1	26.25	23
166	0.0284546	1.96	23	60	1.6	23.4375	4	6	1	1	24.45	23
167	0.0112546	1.99	24	62	1.6	24.2188	4	4	1	1	24.3	24
168	0.0317318	2.15	23	82	1.7	28.3737	4	7	1	0	42.8	21
169	0.0337979	2.06	24	54	1.58	21.6311	4	5	2	1	20.55	26
170	0.0277489	2.01	25	69	1.67	24.7409	3	1	0	1	20.15	22
171	0.0678556	2.03	18	60	1.62	22.8624	4	1	0	1	22.35	26
172	0.0283759	1.94	26	49	1.63	18.4425	3	3	1	1	28.8	24
173	0.0183502	2.06	19	53	1.64	19.7055	3	0	2	1	20.75	20
174	0.0107312	2.06	21	51	1.71	17.4413	4	3	0	0	27.3	18
175	0.02129	2.12	26	64	1.6	25	5	1	1	1	29.8	25
176	0.0330988	2.07	21	68	1.59	26.8977	5	2	1	1	27.85	24
177	0.0256041	1.98	20	56	1.96	14.5773	3	1	1	1	21.15	21
178	0.0157863	2.1	23	83	1.75	27.102	4	4	1	0	37.25	16
179	0.0256383	2.2	22	88	1.8	27.1605	1	5	1	0	48.35	6
180	0.0149204	2.47	20	82	1.68	29.0533	2	3	1	0	55.6	19
181	0.0166096	2.01	20	52	1.68	18.424	3	1	0	0	39.15	18
182	0.0297824	2.4	22	60	1.71	20.5191	3	4	1	0	40.05	12
183	0.0249048	2.09	20	65	1.66	23.5883	4	15	1	0	49.2	18
184	0.0337979	2.21	20	64	1.6	25	3	7	0	0	37.85	19
185	0.0170027	2.41	30	75	1.73	25.0593	3	4	0	0	45.75	23
186	0.037812	2.3	21	70	1.6	27.3438	3	2	1	0	40.7	28
187	0.0393613	2.09	22	84	1.62	32.0073	4	1	1	1	25.25	22
188	0.0242353	2.12	21	59	1.56	24.2439	2	2	0	1	28.55	11
189	0.0383646	2.11	21	61	1.56	25.0657	3	2	0	1	26.5	19
190	0.0559256	2.03	21	65	1.7	22.4913	4	4	0	0	35.75	20
191	0.0181657	2.14	22	64	1.7	22.1453	3	8	1	0	36.8	21
192	0.0281838	2.27	20	54	1.63	20.3244	5	3	1	0	18.9	26
193	0.0254886	2.19	21	50.2	1.57	20.2848	3	10	1	1	21.55	27
194	0.0693241	2.01	20	60	1.56	24.6548	5	1	1	1	21.55	20
195	0.033953	2.48	19	93	1.75	30.3673	2	2	1	0	42.7	22
196	0.0189885	2.18	23	75	1.68	26.5731	3	3	0	0	44.65	22
197	0.0470853	2.27	23	75	1.7	25.9516	4	6	2	0	48.4	17
198	0.0441738	2.37	23	75.5	1.66	27.5802	2	7	1	0	39.25	12
199	0.0259006	2.22	22	48	1.6	18.75	2	3	1	1	28.6	15
200	0.0284546	2.46	23	50	1.57	20.2848	4	4	0	1	24.1	20
201	0.0112546	2.33	24	67	1.67	24.0238	3	10	2	0	38	20
202	0.0317318	1.79	22	80	1.86	23.1241	2	15	1	0	35.7	16
203	0.0156674	2.17	21	60	1.64	22.3081	3	2	1	0	46.1	23
204	0.0231131	2.08	24	64	1.55	26.6389	4	2	0	1	29.6	25
205	0.0235969	1.98	23	80	1.83	23.8884	5	10	0	0	49.3	20
206	0.0242353	1.92	19	68	1.6	26.5625	4	2	0	1	25.8	24
207	0.0383646	2.18	21	77	1.75	25.1429	4	15	1	0	46.2	23
208	0.0559256	2.19	21	68	1.6	26.5625	2	1	0	1	35.7	17
209	0.0281838	2.3	19	70	1.59	27.6888	4	6	1	1	22.8	19
210	0.0254886	2.05	20	49.5	1.55	20.8117	3	3	0	1	30.25	17
211	0.0693241	2.05	21	64	1.63	24.0882	4	2	0	1	21.2	20
212	0.033953	2.11	21	58	1.58	23.2335	3	10	1	1	24.25	24
213	0.0189885	2.13	22	109	1.77	34.792	3	7	0	0	34.5	23
