# Supplementary material for: Are Toxoplasma-infected subjects more attractive, symmetrical, or healthier than non-infected ones? Evidence from subjective and objective measurements
Source: PeerJ. 2022 Mar 25;10:e13122. doi: 10.7717/peerj.13122 (PMC8958965; doi:10.7717/peerj.13122)
Supplement: Supplemental Information 2 — All the raw data we used for testing the second hypothesis of our study. [file peerj-10-13122-s002.xlsx]

## Sheet: Base_Euthymia
ID	Age	Sex (0=male, 1=female)	Nationality (1=Finland, 2=France, 3=England, 4=Mexico)	Ethnicity (1=Caucasian, 2=Hispanic/Latino, 3=Other)	Relationship status (1=yes, 2=no, 3=difficult to say)	Weight	Height	BMI	Self-perceived attractiveness	Self-rated health	Pathogen_disgust	Sexual_disgust	Moral_disgust	Atractiveness_Toxo-infected	Atract_Non-infected	Health_Toxo-infected	Health_Non-infected
1	32	1	1	1	2	62	1.69	21.7079	5	3	27	18	32	5.63636	5	6.36364	5.72727
2	35	1	1	1	2	75	1.68	26.5731	7	6	29	41	37	5.27273	3.90909	6.54545	5.18182
3	34	0	1	1	1	85	1.8	26.2346	8	10	12	0	19	1.72727	1.54545	1.81818	1.63636
4	21	1	1	1	2	70	170	0.00242215	7	7	30	15	30	4	3.18182	7	5.90909
5	26	1	1	1	2	85	1.73	28.4005	6	6	23	15	29	5.27273	4.72727	7.36364	6.72727
6	31	1	1	1	2	59	1.7	20.4152	5	8	30	24	34	2.81818	1.72727	5.27273	4
7	26	1	1	1	2	65	1.7	22.4913	6	9	30	25	34	4.45455	2.45455	7.45455	6.54545
8	33	1	1	1	1	63	170	0.00217993	8	7	21	8	26	3.54545	3.18182	5.63636	5.54545
9	27	1	1	1	1	55	1.65	20.202	7	10	20	26	34	5.90909	4.90909	8.45455	7.45455
10	28	1	1	1	1	61	1.68	21.6128	8	7	22	18	28	7.18182	4.45455	6.45455	4.27273
11	27	1	1	1	1	55	1.62	20.9572	7	8	27	21	29	5	4.54545	7.54545	7.27273
12	27	0	1	1	1	71	1.84	20.9712	5	8	5	11	33	4.27273	3.18182	5.45455	4.90909
13	25	1	1	1	1	62	1.68	21.9671	10	8	29	8	26	4.18182	1.45455	6.09091	3.09091
14	25	1	1	1	1	67	1.66	24.3141	5	6	31	20	36	1.18182	1.09091	3.54545	3.27273
15	25	1	1	1	3	58	1.62	22.1003	9	9	17	12	6	6	1.72727	7.90909	5.27273
16	23	1	1	1	2	60	1.67	21.5139	6	9	24	24	41	3	1.45455	6.18182	4.18182
17	22	1	1	1	2	55	1.63	20.7008	7	8	27	41	29	3.36364	3	6.72727	6.72727
18	22	1	1	1	2	55	1.65	20.202	6	8	14	15	26	6	5.09091	7.63636	7.18182
19	22	1	1	1	3	75	1.79	23.4075	5	8	24	7	14	4.45455	2.45455	8.18182	7.09091
20	26	0	1	1	2	67	1.83	20.0066	5	5	26	22	31	5.45455	4.63636	5.09091	4.63636
21	29	1	1	1	1	56	1.66	20.3223	8	8	31	10	33	6.09091	5.09091	7.09091	6
22	38	1	1	1	1	83	1.7	28.7197	7	9	24	12	26	5.09091	3.72727	7.27273	5.54545
23	25	0	1	1	1	67	1.7	23.1834	5	9	20	12	20	5.09091	4.45455	7	6.09091
24	27	0	1	1	2	95	1.8	29.321	7	4	25	18	34	6.09091	4.63636	7.81818	6.72727
25	26	1	1	1	1	65	1.65	23.8751	8	6	30	11	24	3.36364	1.90909	7.09091	5
26	23	1	1	1	1	50	1.6	19.5312	8	8	21	12	21	3	1.36364	7.45455	5.18182
27	35	1	1	1	1	63	1.65	23.1405	8	8	30	11	17	3.90909	3.81818	7.27273	7.18182
28	24	1	1	1	2	66	1.7	22.8374	7	8	25	21	37	5	3.72727	6.45455	6.09091
29	24	1	1	1	1	90	1.6	35.1562	8	7	26	15	29	5	3.90909	8.45455	8.18182
30	23	1	1	1	1	62	1.63	23.3355	7	9	23	17	30	5.27273	3.45455	7.09091	5.36364
31	24	1	1	1	1	59	1.68	20.9042	7	7	23	14	26	5.18182	2.81818	6.90909	5.72727
32	25	0	1	1	1	78	1.8	24.0741	7	6	18	11	22	4.45455	4	6.36364	5.72727
33	27	1	1	1	1	58	1.63	21.83	8	9	19	12	27	4.90909	4.54545	6	5.54545
34	32	1	1	1	3	75	1.76	24.2123	7	6	11	4	0	6.09091	5.18182	7.81818	6.81818
35	24	1	1	1	1	90	1.6	35.1562	8	7	26	15	29	5	3.90909	8.45455	8.18182
36	28	0	1	1	1	85	1.9	23.5457	6	9	19	2	26	6	3.72727	7	5
37	28	1	1	1	2	47	1.55	19.563	9	7	31	18	26	4.36364	2.90909	5.72727	4.90909
38	26	1	1	1	2	73.5	1.74	24.2767	8	9	33	23	37	3.90909	2.27273	7.27273	6
39	24	1	1	1	1	58	1.68	20.5499	7	8	25	20	31	3.90909	3.18182	7.18182	6.36364
40	27	1	1	1	1	85	1.64	31.6032	7	8	30	24	37	6	4.90909	6.36364	5.27273
41	23	1	1	1	3	62	1.68	21.9671	7	8	33	29	33	2.27273	1.45455	5.18182	4.63636
42	30	1	1	1	1	61	1.68	21.6128	8	8	22	17	33	4.45455	2.72727	6.27273	4.81818
43	27	1	1	1	1	58	1.67	20.7967	8	9	35	22	34	5.09091	3.72727	7.72727	7.27273
44	26	1	1	1	2	62	1.63	23.3355	8	7	13	17	18	3.18182	1.90909	6.09091	4.90909
45	26	1	1	1	1	64	1.7	22.1453	6	5	38	32	30	2.45455	1.18182	6.36364	4.72727
46	24	1	1	1	1	67	1.63	25.2174	7	8	32	14	29	6	3.63636	7.09091	6.09091
47	23	1	1	1	2	65	1.58	26.0375	8	9	19	7	17	4	3.09091	7.54545	7.09091
48	21	1	1	1	2	60	1.65	22.0386	9	8	15	12	13	3.72727	2.45455	7.63636	6.90909
49	26	1	1	1	2	84	1.78	26.5118	8	7	20	10	19	3.63636	2.54545	6.18182	5.36364
50	23	1	1	3	1	55	1.58	22.0317	7	9	12	4	20	4.90909	3.81818	7.63636	7
51	23	1	1	1	1	75	1.71	25.6489	8	9	19	18	28	5.45455	3.90909	5.45455	4.09091
52	25	1	1	1	1	64	1.68	22.6757	8	9	30	20	34	1.90909	1.45455	3.18182	2.09091
53	25	1	1	1	1	64	1.68	22.6757	8	9	30	20	34	1.90909	1.45455	3.18182	2.09091
54	24	1	1	1	1	100	1.84	29.5369	7	8	30	18	23	5.09091	4	6	5.18182
55	25	1	1	1	1	51	1.61	19.6752	8	7	31	22	24	2.72727	1.81818	3.72727	2.63636
56	20	1	1	1	2	66	1.68	23.3844	8	9	27	30	31	8	7.18182	8.45455	7.90909
57	19	1	1	1	2	59	1.64	21.9363	7	9	21	13	29	4.36364	2.63636	7.54545	6
58	20	1	1	1	2	55	1.68	19.487	3	5	26	11	27	4.36364	2.90909	3.72727	2.45455
59	23	1	1	1	1	50	1.69	17.5064	7	8	31	26	25	4.72727	3.63636	6.72727	5.18182
60	21	1	1	3	2	70	1.78	22.0932	7	8	26	27	29	2.27273	1.72727	9.09091	8.72727
61	35	1	1	1	1	80	1.54	33.7325	5	6	25	29	36	3.72727	2.63636	5.72727	5
62	22	1	1	1	1	53	1.69	18.5568	5	4	30	18	26	4.81818	3.63636	7	6.27273
63	26	1	1	1	1	59	1.61	22.7615	8	9	27	10	29	7	5.27273	8.36364	8.09091
64	35	1	1	1	2	55	1.65	20.202	9	9	19	19	19	5.81818	3.09091	5.90909	4.90909
65	19	1	1	1	2	57	1.74	18.8268	8	8	14	10	29	4.63636	2.90909	8.72727	7.27273
66	24	1	1	1	1	84	1.74	27.7447	7	6	29	21	10	2.18182	1.27273	6.45455	5
67	30	1	2	1	1	90	1.6	35.1562	4	6	35	35	35	3.54545	2.81818	6.72727	5.09091
68	22	1	2	3	3	77	1.68	27.2817	9	7	28	13	33	3.45455	2	6.54545	5.18182
69	32	1	2	1	2	65	1.7	22.4913	8	8	31	21	24	6.54545	4.18182	8.09091	6.54545
70	24	1	2	1	1	45	1.67	16.1354	7	8	32	20	39	5.18182	3.36364	6.63636	5.18182
71	22	1	2	1	1	64	1.72	21.6333	6	9	28	26	37	2.45455	1.36364	7.81818	6.63636
72	29	1	2	1	3	56	1.66	20.3223	7	7	32	20	27	3.36364	2.72727	3.72727	3.18182
73	25	1	1	1	1	54	1.64	20.0773	6	7	27	24	32	2.90909	2.36364	5.54545	4.72727
74	19	1	1	1	1	68	1.73	22.7204	8	8	25	24	27	3.63636	2.45455	6.90909	5.81818
75	23	1	1	1	1	55	1.61	21.2183	8	8	21	17	30	5.90909	4.54545	6.18182	5.90909
76	25	1	1	1	1	54	1.62	20.5761	7	9	25	26	32	4.90909	4.09091	7.54545	5.72727
77	29	1	2	1	2	60	1.75	19.5918	7	8	32	24	35	3.36364	2	6.45455	6.18182
78	28	1	2	1	1	75	1.67	26.8923	6	8	16	25	37	4.18182	2.90909	5.81818	4.63636
79	25	1	2	1	1	57	1.6	22.2656	9	9	39	29	25	1.63636	1.18182	3.18182	2.81818
80	30	0	2	1	1	73	1.72	24.6755	8	9	32	16	41	1.09091	1	4.72727	4.27273
81	30	0	3	1	1	73	1.72	24.6755	8	9	32	16	41	1.09091	1	4.72727	4.27273
82	27	1	3	1	3	75	1.77	23.9395	7	8	29	14	30	4.09091	4.18182	7.27273	6.81818
83	28	1	3	2	1	66.5	1.72	22.4784	7	7	34	27	29	4.36364	3.09091	5.81818	4.36364
84	28	1	3	1	1	60	1.72	20.2812	8	9	28	24	32	5.63636	3.09091	7.45455	6.54545
85	18	1	3	1	2	56	1.74	18.4965	5	8	26	29	33	5.27273	2.63636	6.09091	5.45455
86	20	1	3	1	2	63	1.65	23.1405	7	8	20	4	21	5.45455	3.09091	7.72727	6.45455
87	21	1	3	1	2	109	1.63	41.0253	2	2	18	35	31	5.90909	4.72727	8.09091	6.54545
88	28	1	3	1	1	100	1.72	33.8021	6	5	33	18	30	1	1	7	7
89	22	1	1	1	2	65	1.7	22.4913	8	6	30	38	32	5.54545	4.36364	6.18182	5.45455
90	24	1	1	1	1	60	1.5	26.6667	6	6	18	3	35	2.18182	1.18182	4.90909	4.90909
91	20	1	1	2	2	56	1.58	22.4323	8	6	34	26	37	5.09091	3.90909	8.18182	7.90909
92	21	1	1	1	1	57	1.69	19.9573	8	7	26	19	26	3.36364	1.36364	5.45455	4.09091
93	22	1	1	1	3	77	1.68	27.2817	9	7	28	13	33	3.45455	2	6.54545	5.18182
94	28	1	1	1	1	76	1.77	24.2587	6	9	21	17	30	2.90909	1	9.90909	9.72727
95	26	1	1	1	3	80	1.67	28.6851	9	8	31	32	28	1.72727	1.45455	8.09091	7.27273
96	26	0	1	1	2	75	1.85	21.9138	7	7	27	28	31	2.63636	1.63636	4.90909	3.72727
97	32	0	1	1	2	70	1.75	22.8571	8	9	32	19	36	6	2.45455	6.72727	4.81818
98	42	0	1	1	2	85	1.7	29.4118	8	9	18	0	42	6.90909	4.81818	10	10
99	29	0	1	1	1	73	1.79	22.7833	7	7	27	11	32	5.09091	3.81818	7.09091	6.72727
100	27	0	1	1	1	71	1.84	20.9712	5	8	7	10	32	5.54545	4.90909	7.45455	6.27273
101	24	1	1	1	1	55	1.6	21.4844	6	7	18	14	30	5.36364	3.18182	6.90909	6.81818
102	25	1	1	1	1	62	1.68	21.9671	10	10	34	6	26	7.45455	4.63636	7.72727	5.18182
103	23	0	1	1	2	73	1.72	24.6755	6	7	25	24	40	4.27273	3.36364	4.81818	4.36364
104	22	1	1	1	2	55	1.63	20.7008	7	8	26	38	28	6.09091	5.81818	6.90909	6.45455
105	22	1	1	1	2	55	1.65	20.202	6	8	14	15	24	7.54545	5.90909	8.45455	7.63636
106	26	0	1	1	1	74	1.74	24.4418	5	7	10	6	17	5.27273	4	6.36364	4.63636
107	26	1	1	1	1	59	1.66	21.4109	7	4	16	15	12	4.27273	3.36364	7.18182	6.45455
108	22	1	1	1	3	75	1.79	23.4075	5	8	24	7	14	8	6.90909	8.09091	7.36364
109	26	0	1	1	2	67	1.83	20.0066	7	6	24	24	27	5.63636	5.27273	6.27273	5.27273
110	35	0	1	1	1	82	1.74	27.0842	7	6	18	12	29	5.72727	3.72727	7	5.54545
111	38	1	1	1	1	65	1.69	22.7583	7	6	15	16	34	7.90909	5.36364	6.54545	6.09091
112	44	0	1	1	2	70	1.86	20.2336	8	10	25	2	23	6	4.09091	7	4.18182
113	30	0	1	1	1	86	1.9	23.8227	7	9	24	1	10	5.45455	4.54545	5	4.09091
114	26	0	1	1	1	70	1.77	22.3435	8	7	16	2	0	5.09091	3	6.72727	5.18182
115	28	0	1	1	1	73	1.83	21.7982	8	8	25	9	32	2.90909	2	4.54545	3.36364
116	26	1	1	3	2	65	1.65	23.8751	2	6	16	30	24	5	4.45455	6.72727	5.81818
117	22	1	1	1	2	60	1.65	22.0386	9	9	28	9	35	6.36364	4.63636	6.18182	4.18182
118	24	1	2	1	2	84	1.65	30.854	5	8	27	10	33	6.81818	5.45455	8.90909	8.45455
119	42	0	2	1	2	74	1.69	25.9095	6	6	21	9	39	6.45455	5	8	7.72727
120	25	0	2	1	2	78	1.77	24.8971	7	7	24	6	25	3.81818	2	5.36364	4.45455
121	30	0	3	1	3	115	1.94	30.5559	8	7	10	1	37	3.90909	2.81818	7.72727	7.63636
122	27	0	3	1	2	69	1.75	22.5306	5	9	14	16	7	4.81818	4.36364	5.27273	5
123	31	0	1	1	2	78	1.86	22.546	8	7	23	4	27	5	3.18182	5.27273	4.18182
124	36	0	1	1	2	75	1.84	22.1526	8	8	24	21	29	6.90909	5.63636	6.72727	5.36364
125	28	0	1	1	2	66	1.7	22.8374	6	8	13	5	19	5.27273	2.90909	7.36364	5.72727
126	22	0	1	1	1	77	1.9	21.3296	7	7	24	6	20	4.90909	4.09091	6	4.36364
127	33	0	1	1	2	69	1.77	22.0243	7	8	10	2	21	5.72727	4.27273	7	6.27273
128	22	1	1	1	2	60	1.65	22.0386	9	9	28	9	35	6.36364	4.63636	6.18182	4.18182
129	24	0	1	1	1	74	1.82	22.3403	7	8	24	13	30	5.09091	3	7.27273	6
130	32	0	1	1	1	103	1.64	38.2957	5	3	13	4	25	7.27273	5.54545	5.81818	5
131	27	1	1	1	1	55	1.65	20.202	8	9	4	6	24	8.54545	9.63636	9.27273	8.81818
132	35	1	1	1	2	55	1.65	20.202	8	9	15	17	19	6.27273	5.90909	6.72727	5.81818
133	24	0	1	1	1	78	1.73	26.0617	5	7	29	12	39	2.54545	1.90909	3.54545	2.81818
134	21	1	1	1	2	72	1.78	22.7244	7	8	22	26	25	5.18182	4.54545	8.54545	8.09091
135	25	0	1	1	1	65	1.73	21.7181	8	10	30	21	36	4.81818	3.09091	5.27273	3.72727
136	29	0	1	1	1	78	1.87	22.3055	8	9	26	26	39	4.18182	2.54545	6.90909	5.36364
137	29	1	1	1	2	60	1.75	19.5918	7	8	30	24	36	5.54545	2.90909	8.27273	7.36364
138	43	0	1	1	2	103	1.86	29.7722	8	6	14	7	21	5.81818	3.09091	6.18182	4.45455
139	26	0	1	1	1	72	1.81	21.9774	7	7	25	40	30	3.27273	2.90909	3.90909	3.45455
140	32	0	1	1	2	70	1.68	24.8016	8	10	34	10	37	5.18182	3.18182	7.45455	4.90909
141	31	0	1	1	2	77	1.8	23.7654	7	8	27	7	28	5.27273	4.90909	9	8.72727
142	20	0	1	1	1	87	1.9	24.0997	6	8	13	14	30	5.72727	4.54545	7.36364	6.63636
143	23	0	2	1	2	81	1.88	22.9176	6	7	19	20	33	5.54545	4.27273	6.27273	5.81818
144	19	0	1	1	1	70	1.76	22.5981	7	8	21	14	35	4.09091	2.90909	7.45455	6.90909
145	21	0	1	1	2	90	1.8	27.7778	5	9	22	28	28	5.81818	4.18182	9.81818	9.27273
146	19	0	1	1	1	83	1.8	25.6173	7	8	16	13	17	7.18182	4.81818	7.81818	6.72727
147	20	1	2	1	2	58	1.63	21.83	6	4	23	21	28	7.72727	6.45455	7.36364	6.45455
148	24	0	1	1	1	90	1.82	27.1706	7	8	21	5	35	4.54545	3.54545	7.90909	6.90909
149	29	0	1	1	2	66	1.7	22.8374	5	8	31	16	36	5.63636	3.54545	8.81818	8.18182
150	28	0	1	1	2	78	1.84	23.0388	8	9	7	4	15	4.27273	1.90909	6.45455	4.63636
151	28	1	1	1	2	80	1.75	26.1224	5	4	23	12	11	5	3.81818	6.45455	4.27273
152	24	1	4	2	1	59	1.68	20.9042	7	7	23	14	26	5.18182	3.82818	6.91909	5.82727
153	25	0	4	2	1	78	1.8	24.0741	7	6	18	11	22	4.45455	4.1	6.36364	5.72727
154	27	1	4	2	1	58	1.63	21.83	8	9	19	12	27	4.91909	4.54545	6	5.54545
155	32	1	4	2	3	75	1.76	24.2123	7	6	11	4	0	6.09091	5.18182	7.81818	6.81818
156	24	1	4	2	1	90	1.6	35.1562	8	7	26	15	29	4.85242	4.12543	8.45455	8.18182
157	28	0	4	2	1	85	1.9	23.5457	6	9	19	2	26	6	5.72727	7	6
158	28	1	4	2	2	47	1.55	19.563	9	7	31	18	26	4.36364	2.90909	5.72727	4.90909
159	26	1	4	2	2	73.5	1.74	24.2767	8	9	33	23	37	3.90909	3.27273	7.27273	6
160	24	1	4	2	1	58	1.68	20.5499	7	8	25	20	31	3.90909	3.18182	7.18182	6.36364
161	27	1	4	2	1	85	1.64	31.6032	7	8	30	24	37	5.98555	4.90909	6.36364	5.37273
162	23	1	4	2	3	62	1.68	21.9671	7	8	33	29	33	2.35673	2.45455	5.18182	4.86636
163	30	1	4	2	1	61	1.68	21.6128	8	8	22	17	33	4.45455	2.72727	6.27273	4.81818
164	27	1	4	2	1	58	1.67	20.7967	8	9	35	22	34	5.18091	3.91727	7.72727	7.27273
165	20	1	4	2	2	63	1.65	23.1405	7	8	20	4	21	5.49885	3.99091	7.72727	6.95455
166	21	1	4	2	2	109	1.63	41.0253	2	2	18	35	31	5.90909	4.72727	8.09091	6.54545
167	28	1	4	2	1	100	1.72	33.8021	6	5	33	18	30	2.55487	1.99895	7	6.88576
168	22	1	4	2	2	65	1.7	22.4913	8	6	30	38	32	5.54545	4.45364	6.45182	5.77455
169	24	1	4	2	1	60	1.5	26.6667	6	6	18	3	35	2.18182	1.25182	4.91909	4.90909
170	20	1	4	2	2	56	1.58	22.4323	8	6	34	26	37	5.09091	3.90909	8.18182	7.90909
171	21	1	4	2	1	57	1.69	19.9573	8	7	26	19	26	3.37364	1.99664	5.45455	4.99091
172	22	1	4	2	3	77	1.68	27.2817	9	7	28	13	33	3.87455	2.54874	6.54545	6.18182
173	28	1	4	2	1	76	1.77	24.2587	6	9	21	17	30	2.90909	2.11015	9.90909	9.72727
174	26	1	4	2	3	80	1.67	28.6851	9	8	31	32	28	1.69273	1.49455	8.09091	7.87273
175	26	0	4	2	2	75	1.85	21.9138	7	7	27	28	31	2.63636	1.98636	4.90909	4.72727
176	27	0	4	2	2	95	1.8	29.321	7	4	25	18	34	6.09091	4.63636	7.81818	6.87554
177	26	1	4	2	1	65	1.65	23.8751	8	6	30	11	24	3.35836	2.11542	7.09091	5.99855
178	23	1	4	2	1	50	1.6	19.5312	8	8	21	12	21	3	1.36364	7.45455	5.18182
179	35	1	4	2	1	63	1.65	23.1405	8	8	30	11	17	3.90909	3.81818	7.27273	7.18182
180	24	1	4	2	2	66	1.7	22.8374	7	8	25	21	37	5.55487	3.87727	6.45455	6.19091
181	24	1	4	2	1	90	1.6	35.1562	8	7	26	15	29	5.11546	4.88091	8.45455	8.18182
182	23	1	4	2	1	62	1.63	23.3355	7	9	23	17	30	5.27273	3.45455	7.09091	5.36364
183	24	1	4	2	1	59	1.68	20.9042	7	7	23	14	26	5.18182	2.81818	6.90909	5.72727
184	25	0	4	2	1	78	1.8	24.0741	7	6	18	11	22	4.45455	4.22424	6.36364	5.72727
185	22	1	4	2	2	60	1.65	22.0386	9	9	28	9	35	6.36364	5.63636	6.18182	5.18182
186	24	1	4	2	2	84	1.65	30.854	5	8	27	10	33	6.81818	5.45455	8.90909	8.45455
187	42	0	4	2	2	74	1.69	25.9095	6	6	21	9	39	6.45455	5.11245	8.11245	7.72727
188	25	0	4	2	2	78	1.77	24.8971	7	7	24	6	25	3.81818	2.57785	5.36364	4.45455
189	30	0	4	2	3	115	1.94	30.5559	8	7	10	1	37	3.90909	2.99825	7.88546	7.63636
190	27	0	4	2	2	69	1.75	22.5306	5	9	14	16	7	4.81818	4.36364	5.27273	5.12125
191	31	0	4	2	2	78	1.86	22.546	8	7	23	4	27	5	4.18182	5.55485	4.25845
192	36	0	4	2	2	75	1.84	22.1526	8	8	24	21	29	6.90909	6.63636	6.72727	5.36364
193	23	1	4	2	1	50	1.69	17.5064	7	8	31	26	25	4.72727	3.99844	6.55273	5.53218
194	21	1	4	2	2	70	1.78	22.0932	7	8	26	27	29	2.27273	1.85475	9.09091	8.54576
195	35	1	4	2	1	80	1.54	33.7325	5	6	25	29	36	3.72727	2.63636	5.72727	5
196	22	1	4	2	1	53	1.69	18.5568	5	4	30	18	26	4.81818	3.63636	7	6.27273
197	26	1	4	2	1	59	1.61	22.7615	8	9	27	10	29	7	6.27273	8.36364	8.09091
198	35	1	4	2	2	55	1.65	20.202	9	9	19	19	19	5.81818	4.09091	5.90909	4.90909
199	19	1	4	2	2	57	1.74	18.8268	8	8	14	10	29	4.63636	3.12255	8.72727	7.27273
200	24	1	4	2	1	84	1.74	27.7447	7	6	29	21	10	2.18182	2.27273	6.45455	5
201	25	1	4	2	3	58	1.62	22.1003	9	9	17	12	6	5.11244	3.72727	7.90909	5.27273
202	23	1	4	2	2	60	1.67	21.5139	6	9	24	24	41	3.24442	2.22445	6.18182	4.18182
203	22	1	4	2	2	55	1.63	20.7008	7	8	27	41	29	3.36364	3	6.72727	6.42584
204	22	1	4	2	2	55	1.65	20.202	6	8	14	15	26	6.11214	5.47546	7.63636	7.20212
205	22	1	4	2	3	75	1.79	23.4075	5	8	24	7	14	4.45455	3.44548	8.18182	8.01242
